# Supplementary material for: Phenotypic and molecular characterization of extended spectrum- and metallo- beta lactamase producing Pseudomonas aeruginosa clinical isolates from Egypt
Source: Infection. 2024 Jun 2;52(6):2399–414. doi: 10.1007/s15010-024-02297-8 (PMC11621155; doi:10.1007/s15010-024-02297-8)
Supplement: Supplementary file 3 — Supplementary file3 (XLSX 16 KB) [file 15010_2024_2297_MOESM3_ESM.xlsx]

## Sheet: ورقة1
Isolate code	Source	Resistance pattern a	R scoreb	β-lactamase encoding genesc
P1	Bronchial lavage	PIT, CAZ, CPM, IPM, MRP, GEN, CIP, LE, MO	9	blaOXA-10
P2	Pus	PIT, CAZ, CPM, IPM, MRP, GEN, CIP, LE, MO	9	blaOXA-10
P3	Blood culture	PIT, CPM, IPM, MRP, GEN, CIP, LE, MO	8	None
P4	Pus	PIT, CAZ, CPM, IPM, MRP, GEN, CIP, LE, MO	8	None
P5	Pus	PIT, CAZ, CPM, IPM, MRP, GEN, CIP, LE, MO	9	blaPER
P6	Bronchial lavage	PIT, CAZ, CPM, IPM, MRP, GEN, CIP, LE, MO	8.5	None
P7	Bronchial lavage	PIT, CAZ, CPM, IPM, MRP, GEN, CIP, LE, MO	9	None
P8	Bronchial lavage	PIT, CAZ, CPM, IPM, MRP, GEN, CIP, LE, MO	8	blaOXA-10
P9	Bronchial lavage	PIT, CAZ, CPM, IPM, MRP, GEN, CIP, LE, MO	9	None
P10	Bronchial lavage	PIT, CAZ, CPM, IPM, MRP, GEN, CIP, LE, MO	9	None
P11	Pus	PIT, CAZ, CPM, IPM, MRP, GEN, CIP, LE, MO	9	None
P12	Urine	IPM, MRP, CIP, LE, MO	5	None
P13	Pus	PIT, CAZ, CPM, IPM, MRP, GEN, CIP, LE, MO	8.5	blaPER , blaOXA-10
P14	Pus	PIT, CAZ, CPM, IPM, MRP, GEN, CIP, LE, MO	9	None
P16	Bronchial lavage	PIT, CAZ, CPM, IPM, MRP, GEN, CIP, LE, MO	8	None
P17	Pus	PIT, CAZ, CPM, IPM, MRP, GEN, CIP, LE, MO	9	blaVIM
P19	Pus	PIT, CAZ, CPM, IPM, MRP, GEN, CIP, LE, MO	8.5	blaOXA-10
P20	Urine	CAZ, CPM, IPM, MRP, GEN, CIP, LE, MO	7.5	blaPER , blaOXA-10
P21	Pus	PIT, CPM, IPM, MRP, GEN, CIP, LE, MO	7.5	blaPER , blaOXA-10
P22	Bronchial lavage	PIT, CPM, IPM, MRP, GEN, CIP, LE, MO	7.5	blaOXA-10
P23	Pus	PIT, CAZ, CPM, IPM, MRP, GEN, CIP, LE, MO	9	blaPER , blaVEB-1 , blaOXA-10
P24	Pus	PIT, CAZ, CPM, IPM, MRP, GEN, CIP, LE, MO	9	blaVIM
P27	Pus	PIT, CAZ, CPM, IPM, MRP, GEN, CIP, LE, MO	8.5	blaPER , blaOXA-10
P28	Urine	PIT, CAZ, CPM, IPM, MRP, GEN, CIP, LE, MO	8.5	blaPER
P29	Pus	PIT, CAZ, CPM, IPM, MRP, GEN, CIP, LE, MO	9	None
P30	Pus	PIT, CAZ, CPM, IPM, MRP, GEN, CIP, LE, MO	9	blaOXA-10
P31	Bronchial lavage	PIT, CAZ, CPM, IPM, MRP, GEN, CIP, LE, MO	9	blaVIM
P32	Pus	PIT, CAZ, CPM, IPM, MRP, GEN, CIP, LE, MO	9	blaOXA-10
P33	Urine	PIT, CAZ, CPM, IPM, MRP, GEN, CIP, LE, MO	7.5	blaOXA-10
P34	Urine	PIT, CAZ, CPM, IPM, GEN, LE, COL	6.5	blaOXA-10
P35	Bronchial lavage	PIT, CAZ, CPM, IPM, MRP, GEN, CIP, LE, MO	8.5	blaOXA-10
P36	Urine	PIT, CAZ, CPM, IPM, MRP, GEN, CIP, LE, MO	9	blaOXA-10
P37	Bronchial lavage	PIT, CPM, IPM, MRP, GEN, CIP, LE, MO	8	blaOXA-10
P38	Blood culture	PIT, CAZ, CPM, IPM, MRP, GEN, CIP, LE, MO	8.5	blaOXA-10
P40	Sputum	PIT, CAZ, CPM, IPM, MRP, GEN, CIP, LE, MO	9	blaOXA-10
P43	Pus	PIT, CAZ, CPM, IPM, MRP, GEN, CIP, LE, MO	8.5	blaPER , blaOXA-10
P47	Pus	CPM	0.5	blaPER , blaOXA-10
P49	Pus	PIT, CAZ, CPM, IPM, MRP, GEN, CIP, LE, MO	9	blaPER , blaOXA-10
P51	Bronchial lavage	CPM	1	blaPER , blaOXA-10
P53	Pus	PIT, CAZ, CPM, IPM, MRP, GEN, CIP, LE, MO	9	blaVIM , blaOXA-10
P55	Urine	PIT, CAZ, CPM, IPM, MRP, GEN, CIP, LE, MO	8.5	blaOXA-10
P56	Sputum	PIT, CAZ, CPM, IPM, MRP, GEN, CIP, LE, MO	8.5	blaOXA-10
P59	Sputum	CPM, IPM, GEN, CIP, LE, MO	5.5	blaPSE , blaOXA-10
P60	Sputum	None	0	blaOXA-10
P63	Urine	None	0	blaOXA-10
P64	Pus	IPM	0.5	blaOXA-10
P65	Urine	PIT, CAZ, CPM, IPM, MRP, GEN, CIP, LE, MO	8.5	blaOXA-10
P66	Sputum	PIT, CAZ, CPM, IPM, MRP, GEN, CIP, LE, MO	9	blaOXA-10
P67	Pus	IPM, GEN, LE	2.5	blaOXA-10
P68	Pus	PIT, CAZ, CPM, IPM, MRP, GEN, CIP, LE, MO	8.5	blaOXA-10
P69	Pus	PIT, CAZ, CPM, IPM, MRP, GEN, CIP, LE, MO	8.5	blaOXA-10
P70	Pus	PIT, CPM, IPM, MRP, GEN, CIP, LE, MO	7.5	blaOXA-10
P72	Pus	PIT, CAZ, CPM, IPM, MRP, GEN, CIP, LE, MO	9	blaOXA-10
P73	Pus	PIT, CAZ, CPM, IPM, MRP, GEN, CIP, LE, MO	8.5	blaOXA-10
P74	Bronchial lavage	PIT, CAZ, CPM, IPM, MRP, GEN, CIP, LE, MO	8.5	blaOXA-10
P75	Pus	PIT, CAZ, CPM, IPM, MRP, GEN, CIP, LE, MO, COL	10	blaOXA-10
P76	Bronchial lavage	CPM, IPM, MRP, CIP, LE, MO, COL	7	blaOXA-10
P77	Pus	CAZ, CPM, IPM, MRP, GEN, CIP, LE, MO	8	blaOXA-10
P78	Urine	PIT, CAZ, CPM, IPM, MRP, GEN, CIP, LE, MO	8.5	blaVEB-1 , blaOXA-10
P79	Pus	PIT, CAZ, CPM, IPM, MRP, GEN, CIP, LE, MO	8.5	blaOXA-10
P80	Bronchial lavage	CAZ, CPM, IPM, MRP, GEN, CIP, LE, MO	8	blaOXA-10
P81	Bronchial lavage	PIT, CAZ, CPM, IPM, MRP, GEN, CIP, LE, MO	8	blaOXA-10
P82	Pus	PIT, CAZ, CPM, IPM, MRP, GEN, CIP, LE, MO	8.5	blaOXA-10
P84	Pus	PIT, CAZ, CPM, IPM, MRP, GEN, CIP, LE, MO	9	blaOXA-10
P85	Bronchial lavage	PIT, CAZ, CPM, IPM, MRP, GEN, CIP, LE, MO, COL	10	blaOXA-10
P86	Pus	PIT, CAZ, CPM, IPM, MRP, GEN, CIP, LE, MO	8.5	blaOXA-10
P87	Pus	PIT, CAZ, CPM, IPM, MRP, GEN, CIP, LE, MO	8	blaAIM , blaOXA-10
P88	Pus	CAZ, CPM, IPM, MRP, GEN, CIP, LE, MO	8	blaOXA-10
P89	Pus	PIT, CAZ, CPM, IPM, MRP, GEN, CIP, LE, MO, COL	10	blaOXA-10
P90	Bronchial lavage	PIT, CAZ, CPM, IPM, MRP, GEN, CIP, LE, MO	8.5	blaOXA-10
P91	Pus	IPM	0.5	blaOXA-10
P92	Pus	PIT, CAZ, CPM, IPM, MRP, GEN, CIP, LE, MO	9	blaAIM , blaOXA-10
P93	Pus	CPM, GEN	2	blaPER, blaAIM , blaOXA-10
P94	Sputum	None	0	blaOXA-10
P95	Bronchial lavage	CAZ, CPM, IPM, MRP, GEN, CIP, LE, MO	7.5	blaOXA-10
P96	Bronchial lavage	PIT, CAZ, CPM, IPM, MRP, GEN, CIP, LE, MO	8.5	blaOXA-10
P97	Pus	CIP	1	blaOXA-10
P98	Pus	CIP	1	blaOXA-10
P100	Sputum	PIT, CAZ, CPM, IPM, MRP, GEN, CIP, LE, MO	9	blaVEB-1 , blaOXA-10
P101	Urine	PIT, CAZ, CPM, IPM, MRP, GEN, CIP, MO	8	blaVEB-1 , blaOXA-10
P102	Sputum	CAZ, IPM, MRP, CIP, MO	5	blaOXA-10
P103	Pus	PIT, CAZ, CPM, IPM, MRP, GEN, CIP, LE, MO	9	blaOXA-10
P104	Pus	PIT, CAZ, CPM, IPM, MRP, GEN, CIP, LE, MO, COL	10	blaOXA-10
P105	Bronchial lavage	CPM, IPM, MRP, CIP, LE, MO	5.5	blaOXA-10
P106	Pus	PIT, CAZ, CPM, IPM, MRP, GEN, CIP, LE, MO	9	blaOXA-10
P107	Pus	PIT, CAZ, CPM, IPM, GEN, LE	5.5	blaOXA-10
P108	Pus	PIT, CAZ, CPM, IPM, MRP, GEN, CIP, LE, MO	9	blaVEB-1 , blaOXA-10
P109	Urine	IPM, MRP, CIP, LE, MO	4.5	blaOXA-10
P110	Bronchial lavage	IPM	1	blaOXA-10
P111	Pus	None	0	blaOXA-10
P112	Pus	CAZ, CPM, GEN, CIP, LE, MO	6	blaOXA-10
P113	Pus	CAZ, IPM, MRP, CIP, LE, MO	6	blaOXA-10
P114	Pus	PIT, CAZ, CPM, IPM, MRP, GEN, CIP, LE, MO	9	blaOXA-10
P115	Pus	GEN	1	blaOXA-10
P116	Pus	PIT, CAZ, CPM, IPM, MRP, GEN, CIP, LE, MO	8.5	None
P117	Bronchial lavage	PIT, CAZ, CPM, IPM, MRP, GEN, CIP, LE, MO	8	blaOXA-10
P118	Bronchial lavage	IPM, GEN	2	blaOXA-10
P120	Urine	PIT, CAZ, CPM, IPM, MRP, GEN, CIP, LE, MO	8.5	blaOXA-10
P121	Pus	PIT, CAZ, CPM, IPM, MRP, GEN, CIP, LE, MO	9	blaVEB-1 , blaOXA-10
P122	Bronchial lavage	PIT, CAZ, CPM, IPM, MRP, GEN, CIP, LE, MO	8.5	blaOXA-10
P123	Pus	PIT, CAZ, CPM, IPM, MRP, GEN, CIP, LE, MO	9	blaVEB-1 , blaOXA-10
P124	Pus	CPM, IPM, MRP, GEN, CIP, LE, MO	7	blaOXA-10
P125	Pus	PIT, CAZ, CPM, IPM, MRP, GEN, CIP, LE, MO	8.5	blaOXA-10
P126	Pus	PIT, CAZ, CPM, IPM, MRP, GEN, CIP, LE, MO	8.5	blaOXA-10
